# Supplementary material for: Regional differences and threshold effects of labor transfer affecting the technical efficiency of China’s agricultural industry: A case study of the apple industry
Source: PLoS One. 2023 Feb 2;18(2):e0278348. doi: 10.1371/journal.pone.0278348 (PMC9894417; doi:10.1371/journal.pone.0278348)
Supplement: S1 Data — (XLSX) [file pone.0278348.s001.xlsx]

## Sheet: Sheet1
Provinces	time	Yield per acre	Labor cost per mu	Cost per mu of land	Fertilizer fee per mu
Beijing	2007	1055.6	769.36	295.46	215.34
Beijing	2008	1633.8	1118.27	262.07	203.01
Beijing	2009	1735.16	2248.12	196.01	155.14
Beijing	2010	1824.39	2443.73	329.78	283.32
Beijing	2011	1787.56	2680.95	298.6	488.54
Beijing	2012	2090.81	3533.21	340.87	286.45
Beijing	2013	1749.58	3530.95	399.06	283.47
Beijing	2014	1726.55	5249.32	358.83	280.93
Beijing	2015	2362.49	6400.1	407.96	291.03
Beijing	2016	2275.18	6706.14	447.2	81.42
Beijing	2017	2206.9	3972.4	331.3	60.98
Beijing	2018	1777.75	3657.13	418.51	266.56
Beijing	2019	2027.59	7161.15	425.65	79.23
Beijing	2020	2020.34	8073.28	418.91	78.06
Gansu	2007	1611	1259.99	78.64	147.34
Gansu	2008	1939.1	1491.47	71.22	163.48
Gansu	2009	1664.86	1757.07	84.36	143.55
Gansu	2010	1924.98	2363.68	95.09	215.99
Gansu	2011	2065.67	3000.17	107.13	257.33
Gansu	2012	1963.28	4141.66	108.87	284.46
Gansu	2013	2090.45	5057.06	115.99	518.62
Gansu	2014	1991.52	5498.47	155.3	548.74
Gansu	2015	2314.51	5718.51	159.67	668.32
Gansu	2016	1963.19	5661.45	157.64	696.52
Gansu	2017	2207.61	5383.89	155.49	759.82
Gansu	2018	1499.74	5074.67	155.66	761.86
Gansu	2019	2210.42	4995.2	158.76	868.46
Gansu	2020	1812.46	3662.76	156.67	913.51
Hebei	2007	1861.2	671.19	159.28	272.27
Hebei	2008	1873.1	823.74	173.06	355.17
Hebei	2009	1691.49	919.53	189.03	358.7
Hebei	2010	1240.17	1226.85	235.5	267.96
Hebei	2011	1714.34	1518.74	313.51	383.86
Hebei	2012	1748.96	2099.91	389.72	374.02
Hebei	2013	1883.13	2223.88	415.78	435.67
Hebei	2014	1870.13	2300.79	402.03	397.44
Hebei	2015	1907.4	2436.49	392.54	385.52
Hebei	2016	1981.59	2540.17	415.93	315.54
Hebei	2017	1889.2	2515.07	410.87	350.81
Hebei	2018	1840.01	2533.73	287.63	389.61
Hebei	2019	1928.22	2589.98	287.46	408.1
Hebei	2020	1875.02	2510.99	268.52	380
Henan	2007	1806.9	959.18	74.67	318.91
Henan	2008	2338.3	1259.59	93.94	272.76
Henan	2009	2180.39	1276.95	128.49	444.83
Henan	2010	1979.81	1679.84	158.48	417.97
Henan	2011	2265.68	1605.88	144.04	475.71
Henan	2012	2529.04	2503.28	120.12	459.16
Henan	2013	2206.01	2481.29	192.41	444.6
Henan	2014	2308.99	2811.38	238.14	550.81
Henan	2015	2811.61	3371.65	220.53	678.18
Henan	2016	2620.17	3533.77	203.04	719.31
Henan	2017	2621.48	3620.68	211.12	595.91
Henan	2018	2293.86	3431.96	214.48	604.38
Henan	2019	2329.58	3399.09	210.71	560.33
Henan	2020	2545.05	4084.52	208.85	661.05
Liaoning	2007	2248.7	663.51	378.43	255.69
Liaoning	2008	1930.2	695.59	355.21	458.27
Liaoning	2009	2188.9	976.9	508.65	469.89
Liaoning	2010	1791.34	1443.81	550.03	492.89
Liaoning	2011	1869.52	1631.68	548.85	497.76
Liaoning	2012	1611.13	2096.92	553.34	473.15
Liaoning	2013	1645.63	2470.62	557.79	509.17
Liaoning	2014	1346.99	2655.45	255.45	438.6
Liaoning	2015	1608.73	2151.84	438.4	350.13
Liaoning	2016	1416.59	2463.01	416.83	318.97
Liaoning	2017	1747.34	2706.94	415.74	303.49
Liaoning	2018	1253.86	2644.36	438.64	280.24
Liaoning	2019	1558.33	2370.84	376.68	303.31
Liaoning	2020	1581.42	2536.8	424.72	299.21
The national	2007	1726.8	816.88	220.08	262.13
The national	2008	1966.1	1001.5	204.58	357.87
The national	2009	1961.5	1488.97	208.31	340.93
The national	2010	1864.32	1707.2	259.82	398.52
The national	2011	1966.66	1944.15	299.13	520.23
The national	2012	2058.55	2519.85	321.1	453.51
The national	2013	1957.14	2746.83	337.97	465.11
The national	2014	1876.44	3186.83	358.83	508.56
The national	2015	2078.95	3253.8	340.5	493.42
The national	2016	2018.83	3369.15	337.73	453.44
The national	2017	2108.66	3110.96	320.61	441.01
The national	2018	1645.91	3065.22	326.22	454.12
The national	2019	2065.62	3577.84	314.68	464.18
The national	2020	1948.91	3833.15	323.38	485.84
Shandong	2007	2527.2	1320.4	120.39	621.58
Shandong	2008	2778	1505.89	122.8	873.05
Shandong	2009	2678.34	1673.72	133.88	871.19
Shandong	2010	2905.68	2043.34	166.36	871.94
Shandong	2011	2513.21	2645.94	205.39	1071.44
Shandong	2012	3017.72	3650.56	220.7	1271.66
Shandong	2013	2591.54	4210.39	238.18	1279.22
Shandong	2014	2343.65	4309.02	253.26	1404.53
Shandong	2015	2940.63	4727.13	259.48	1447.27
Shandong	2016	2849.22	4682.77	267.07	1404.36
Shandong	2017	2623.64	4650.42	261.69	1302.83
Shandong	2018	2528.13	4690.69	259.93	1329.16
Shandong	2019	2868.03	4836.36	258.95	1366.41
Shandong	2020	2843.64	5003.03	259.74	1261.78
Shanxi	2007	1909.5	764.14	155.88	184.57
Shanxi	2008	2077.5	852.88	169.33	224.22
Shanxi	2009	2080.81	949.23	175.65	281.38
Shanxi	2010	1832.67	915.49	170.96	309.89
Shanxi	2011	2255.6	1216.78	185.99	469.38
Shanxi	2012	2167.83	1672.64	205.01	496.46
Shanxi	2013	2024.21	1941.41	229.24	442.49
Shanxi	2014	1880.41	2103.32	447.31	419.37
Shanxi	2015	1944.22	2237.03	272.54	442.59
Shanxi	2016	2272.77	2430.9	274.02	429.55
Shanxi	2017	2460.02	2703.37	265.07	496.94
Shanxi	2018	1212.89	2395.57	263.02	373.32
Shanxi	2019	2306.17	2560.32	287.7	420.81
Shanxi	2020	1881.5	2656.77	276.72	512.8
Shaanxi	2007	1851.9	797.79	82.82	328.5
Shaanxi	2008	1665.4	811.69	82.65	285.46
Shaanxi	2009	1957.63	906.9	89.94	350.05
Shaanxi	2010	1679.54	1168.07	91.81	404.38
Shaanxi	2011	1883.27	1472.07	81.49	401.85
Shaanxi	2012	2059.34	1920	83.37	333.17
Shaanxi	2013	1914.1	2255.38	82.93	348.98
Shaanxi	2014	1857.74	2468.85	90.86	302.84
Shaanxi	2015	1779.59	3598.41	90.86	301.41
Shaanxi	2016	1881.41	2756.49	93.56	305.66
Shaanxi	2017	1836.06	2903.83	93.33	305.41
Shaanxi	2018	1595.84	2957.83	110.77	367.45
Shaanxi	2019	1917.09	3040.73	124.2	360.73
Shaanxi	2020	2029.2	3051.12	128.17	363.51
